# Supplementary material for: Two new species of Fargesia (Poaceae, Bambusoideae) from southwestern China
Source: PhytoKeys. 2020 Dec 10;170:25–37. doi: 10.3897/phytokeys.170.58780 (PMC7746660; doi:10.3897/phytokeys.170.58780)
Supplement: XML Treatment for Fargesia viridis [file phytokeys.170.58780-treatment1.xml]

<!DOCTYPE tp:taxon-treatment
  PUBLIC "-//TaxonX//DTD Taxonomic Treatment Publishing DTD v0 20100105//EN" "tax-treatment-NSO.dtd">
<tp:taxon-treatment xmlns:tp="http://www.plazi.org/taxpub"><tp:treatment-meta><kwd-group><label>Taxon classification</label><kwd><named-content xmlns:xlink="http://www.w3.org/1999/xlink" content-type="kingdom">Plantae</named-content></kwd><kwd><named-content xmlns:xlink="http://www.w3.org/1999/xlink" content-type="order">Poales</named-content></kwd><kwd><named-content xmlns:xlink="http://www.w3.org/1999/xlink" content-type="family">Poaceae</named-content></kwd></kwd-group><mixed-citation publication-type="journal"><person-group><name><surname>Ye</surname><given-names>Xia-Ying</given-names></name><name><surname>Zhang</surname><given-names>Yu-Xiao</given-names></name><name><surname>Li</surname><given-names>De-Zhu</given-names></name></person-group><article-title>Two new species of <italic><tp:taxon-name><tp:taxon-name-part taxon-name-part-type="genus" reg="Fargesia">Fargesia</tp:taxon-name-part></tp:taxon-name></italic> (<tp:taxon-name><tp:taxon-name-part taxon-name-part-type="family">Poaceae</tp:taxon-name-part></tp:taxon-name>, <tp:taxon-name><tp:taxon-name-part taxon-name-part-type="subfamily">Bambusoideae</tp:taxon-name-part></tp:taxon-name>) from southwestern China</article-title><source>PhytoKeys</source><day>10</day><month>12</month><year>2020</year><volume>170</volume><fpage>25</fpage><lpage>37</lpage><pub-id pub-id-type="doi">10.3897/phytokeys.170.58780</pub-id></mixed-citation></tp:treatment-meta><tp:nomenclature><tp:taxon-name><object-id xmlns:xlink="http://www.w3.org/1999/xlink" content-type="arpha" xlink:type="simple">9B44DC82-2E57-51AA-A68C-285F2DE0C403</object-id>
            <tp:taxon-name-part taxon-name-part-type="genus" reg="Fargesia">Fargesia</tp:taxon-name-part>
            <tp:taxon-name-part taxon-name-part-type="species" reg="viridis">viridis</tp:taxon-name-part>
            <object-id xmlns:xlink="http://www.w3.org/1999/xlink" content-type="ipni" xlink:type="simple">urn:lsid:ipni.org:names:77213334-1</object-id>
          </tp:taxon-name><tp:taxon-authority>D.Z. Li &amp; X.Y. Ye</tp:taxon-authority><tp:taxon-status xmlns:xlink="http://www.w3.org/1999/xlink" xlink:type="simple">sp. nov.</tp:taxon-status><xref ref-type="fig" rid="F1">Figs 1</xref><xref ref-type="fig" rid="F2">, 2</xref></tp:nomenclature><tp:treatment-sec sec-type="diagnosis" id="SECID0EELAC"><title>Diagnosis.</title><p><italic><tp:taxon-name><tp:taxon-name-part taxon-name-part-type="genus" reg="Fargesia">Fargesia</tp:taxon-name-part> <tp:taxon-name-part taxon-name-part-type="species" reg="viridis">viridis</tp:taxon-name-part></tp:taxon-name></italic> D.Z. Li &amp; X.Y. Ye resembles <italic><tp:taxon-name><tp:taxon-name-part taxon-name-part-type="genus" reg="Fargesia">F.</tp:taxon-name-part> <tp:taxon-name-part taxon-name-part-type="species" reg="frigidis">frigidis</tp:taxon-name-part></tp:taxon-name></italic> Yi, <italic><tp:taxon-name><tp:taxon-name-part taxon-name-part-type="genus" reg="Fargesia">F.</tp:taxon-name-part> <tp:taxon-name-part taxon-name-part-type="species" reg="zayuensis">zayuensis</tp:taxon-name-part></tp:taxon-name></italic> Yi and <italic><tp:taxon-name><tp:taxon-name-part taxon-name-part-type="genus" reg="Fargesia">F.</tp:taxon-name-part> <tp:taxon-name-part taxon-name-part-type="species" reg="similaris">similaris</tp:taxon-name-part></tp:taxon-name></italic> Hsueh &amp; Yi, but can be distinguished from <italic><tp:taxon-name><tp:taxon-name-part taxon-name-part-type="genus" reg="Fargesia">F.</tp:taxon-name-part> <tp:taxon-name-part taxon-name-part-type="species" reg="frigidis">frigidis</tp:taxon-name-part></tp:taxon-name></italic> by thinner and glabrous culm, more leaves on the ultimate branch, longer leaf sheath and large leaf blade, from <italic><tp:taxon-name><tp:taxon-name-part taxon-name-part-type="genus" reg="Fargesia">F.</tp:taxon-name-part> <tp:taxon-name-part taxon-name-part-type="species" reg="zayuensis">zayuensis</tp:taxon-name-part></tp:taxon-name></italic> by shorter and thinner culm, solid internode, more leaves on the ultimate branch and broader leaf blade, and from <italic><tp:taxon-name><tp:taxon-name-part taxon-name-part-type="genus" reg="Fargesia">F.</tp:taxon-name-part> <tp:taxon-name-part taxon-name-part-type="species" reg="similaris">similaris</tp:taxon-name-part></tp:taxon-name></italic> by solid internode, prominent sheath scar, setose culm sheath, glabrous petiole, more leaf number and larger leaf blade.</p></tp:treatment-sec><tp:treatment-sec sec-type="material" id="SECID0EXNAC"><title>Type.</title><p>China, Yunnan, Gongshan County, along the road to Dulongjiang Town, <named-content xmlns:xlink="http://www.w3.org/1999/xlink" content-type="dwc:verbatimCoordinates" xlink:type="simple"><named-content content-type="geo-json" specific-use="{&#34;type&#34;:&#34;Point&#34;,&#34;coordinates&#34;:[98.446111,27.857778]}" id="NCID0EAOAC" xlink:type="simple">27°51'28"N, 98°26'46"E</named-content></named-content>, 2667 m alt., 1 September 2015, <italic>X.Y.Ye YXY272</italic> (holotype &amp; isotype: KUN!).</p></tp:treatment-sec><tp:treatment-sec sec-type="description" id="SECID0EHOAC"><title>Description.</title><p>Rhizomes pachymorph, rhizome neck 3–6 cm long, 1–1.6 cm in diameter, solid. Culms 2–3 (4) m tall, pluricaespitose, 0.6–1.2 cm in diameter; internodes terete, 16–22 (30) cm long, densely white powdery and black when culms old, glabrous, nearly solid; nodes with weakly prominent supra-nodal ridge; sheath scar prominent, initially brown setose, with persistent remains of sheath base. Branches 8–10, fascicular, open; buds oblong, margins yellow-brown ciliolate. Culm sheaths persistent or tardily deciduous, leathery, narrowly rounded, 1/3 as long as internodes, yellow setose, densely at base and readily deciduous, longitudinal ribs prominent, margins yellow ciliolate, apex asymmetrical; auricles absent; oral setae absent or 1–2, ca. 2 mm long; ligule concave or truncate, ca. 1 mm tall, glabrous, fissured; blades erect or reflexed, linear-lanceolate, glabrous, narrower than the apex of culm sheath. Foliage leaves 4–6 per ultimate branch; sheath 3–4 cm long, glabrous, purple, margins ciliolate; auricles and oral setae absent; ligule truncate, ca. 1 mm tall; petiole 1–3 mm long, glabrous; blade lanceolate, 4–9 × 0.7–1.4 cm, glabrous, base broadly cuneate, secondary veins 2–3 pairs, transverse veins conspicuous, margins serrate. Inflorescence unknown.</p></tp:treatment-sec><tp:treatment-sec sec-type="phenology" id="SECID0EMOAC"><title>Phenology.</title><p>New shoots July to August.</p></tp:treatment-sec><tp:treatment-sec sec-type="etymology" id="SECID0EROAC"><title>Etymology.</title><p>The specific epithet refers to the beautiful color of leaf blade.</p></tp:treatment-sec><tp:treatment-sec sec-type="Vernacular name" id="SECID0EWOAC"><title>Vernacular name.</title><p>Cuì Lǜ Jiàn Zhú (Chinese pronunciation); 翠绿箭竹 (Chinese name).</p></tp:treatment-sec><tp:treatment-sec sec-type="distribution" id="SECID0E2OAC"><title>Distribution and habitat.</title><p><italic><tp:taxon-name><tp:taxon-name-part taxon-name-part-type="genus" reg="Fargesia">Fargesia</tp:taxon-name-part> <tp:taxon-name-part taxon-name-part-type="species" reg="viridis">viridis</tp:taxon-name-part></tp:taxon-name></italic> is only known from the type locality, the Dulongjiang Town. It occurs along the stream and grows as pure bamboo forest or under the evergreen broadleaved forest at an elevation of 2600–2800 m alt.</p><fig id="F1" position="float" orientation="portrait"><object-id xmlns:xlink="http://www.w3.org/1999/xlink" content-type="doi" xlink:type="simple">10.3897/phytokeys.170.58780.figure1</object-id><object-id xmlns:xlink="http://www.w3.org/1999/xlink" content-type="arpha" xlink:type="simple">BC1AF935-EF22-51B1-AEBD-3C9BB8ACDA34</object-id><label>Figure 1.</label><caption><p><italic><tp:taxon-name><tp:taxon-name-part taxon-name-part-type="genus" reg="Fargesia">Fargesia</tp:taxon-name-part> <tp:taxon-name-part taxon-name-part-type="species" reg="viridis">viridis</tp:taxon-name-part></tp:taxon-name></italic> D.Z. Li &amp; X.Y. Ye <bold>A</bold> habitat <bold>B</bold> individual <bold>C</bold> rhizome <bold>D</bold> culm showing solid and nearly solid internodes <bold>E</bold> culm bud and sheath scar with yellow setose <bold>F</bold> young culms with culm sheaths <bold>G</bold> culm sheath showing densely setose at base and oral characters <bold>H</bold> branchlet.</p></caption><graphic xmlns:xlink="http://www.w3.org/1999/xlink" xlink:href="phytokeys-170-025-g001.jpg" position="float" orientation="portrait" xlink:type="simple" id="oo_485354.jpg"><uri content-type="original_file" xlink:type="simple">https://binary.pensoft.net/fig/485354</uri></graphic></fig></tp:treatment-sec><tp:treatment-sec sec-type="notes" id="SECID0EVAAE"><title>Notes.</title><p>Morphological comparisons between <italic><tp:taxon-name><tp:taxon-name-part taxon-name-part-type="genus" reg="Fargesia">Fargesia</tp:taxon-name-part> <tp:taxon-name-part taxon-name-part-type="species" reg="viridis">viridis</tp:taxon-name-part></tp:taxon-name></italic> and the related species were provided in Table <xref ref-type="table" rid="T1">1</xref>. Other four species of this genus were found in the Dulongjiang Town, i.e., <italic><tp:taxon-name><tp:taxon-name-part taxon-name-part-type="genus" reg="Fargesia">F.</tp:taxon-name-part> <tp:taxon-name-part taxon-name-part-type="species" reg="declivis">declivis</tp:taxon-name-part></tp:taxon-name></italic> Yi, <italic><tp:taxon-name><tp:taxon-name-part taxon-name-part-type="genus" reg="Fargesia">F.</tp:taxon-name-part> <tp:taxon-name-part taxon-name-part-type="species" reg="sagittatinea">sagittatinea</tp:taxon-name-part></tp:taxon-name></italic> Yi, <italic><tp:taxon-name><tp:taxon-name-part taxon-name-part-type="genus" reg="Fargesia">F.</tp:taxon-name-part> <tp:taxon-name-part taxon-name-part-type="species" reg="acuticontracta">acuticontracta</tp:taxon-name-part></tp:taxon-name></italic> Yi and <italic><tp:taxon-name><tp:taxon-name-part taxon-name-part-type="genus" reg="Fargesia">F.</tp:taxon-name-part> <tp:taxon-name-part taxon-name-part-type="species" reg="praecipua">praecipua</tp:taxon-name-part></tp:taxon-name></italic> Yi, with this new species being easily distinguished from the other species in this region by its shorter and thinner culms, solid internodes (except <italic><tp:taxon-name><tp:taxon-name-part taxon-name-part-type="genus" reg="Fargesia">F.</tp:taxon-name-part> <tp:taxon-name-part taxon-name-part-type="species" reg="acuticontracta">acuticontracta</tp:taxon-name-part></tp:taxon-name></italic>), and shorter culm sheath (only 1/3 as long as internode).</p><table-wrap id="T1" position="float" orientation="portrait"><label>Table 1.</label><caption><p>Morphological comparison of <italic><tp:taxon-name><tp:taxon-name-part taxon-name-part-type="genus" reg="Fargesia">Fargesia</tp:taxon-name-part> <tp:taxon-name-part taxon-name-part-type="species" reg="viridis">viridis</tp:taxon-name-part></tp:taxon-name></italic> and its related species.</p></caption><table id="TID0EK4AE" rules="all"><tbody><tr><th rowspan="1" colspan="1">Characters</th><th rowspan="1" colspan="1">
                    <italic><tp:taxon-name><tp:taxon-name-part taxon-name-part-type="genus" reg="Fargesia">Fargesia</tp:taxon-name-part> <tp:taxon-name-part taxon-name-part-type="species" reg="viridis">viridis</tp:taxon-name-part></tp:taxon-name></italic>
                  </th><th rowspan="1" colspan="1">
                    <italic><tp:taxon-name><tp:taxon-name-part taxon-name-part-type="genus" reg="Fargesia">Fargesia</tp:taxon-name-part> <tp:taxon-name-part taxon-name-part-type="species" reg="frigidis">frigidis</tp:taxon-name-part></tp:taxon-name></italic>
                  </th><th rowspan="1" colspan="1">
                    <italic><tp:taxon-name><tp:taxon-name-part taxon-name-part-type="genus" reg="Fargesia">Fargesia</tp:taxon-name-part> <tp:taxon-name-part taxon-name-part-type="species" reg="zayuensis">zayuensis</tp:taxon-name-part></tp:taxon-name></italic>
                  </th><th rowspan="1" colspan="1">
                    <italic><tp:taxon-name><tp:taxon-name-part taxon-name-part-type="genus" reg="Fargesia">Fargesia</tp:taxon-name-part> <tp:taxon-name-part taxon-name-part-type="species" reg="similaris">similaris</tp:taxon-name-part></tp:taxon-name></italic>
                  </th></tr><tr><td rowspan="1" colspan="1">Culm height</td><td rowspan="1" colspan="1">2–3 (4) m</td><td rowspan="1" colspan="1">1.5–3.5 m</td><td rowspan="1" colspan="1">6 m</td><td rowspan="1" colspan="1">Shrubby</td></tr><tr><td rowspan="1" colspan="1">Culm diameter</td><td rowspan="1" colspan="1">0.6–1.2 cm</td><td rowspan="1" colspan="1">1–1.7 cm</td><td rowspan="1" colspan="1">0.8–1.5 cm</td><td rowspan="1" colspan="1">0.8–1.2 cm</td></tr><tr><td rowspan="1" colspan="1">Internode</td><td rowspan="1" colspan="1">16–22 (30) cm long, densely white powdery, glabrous, nearly solid</td><td rowspan="1" colspan="1">22–24 cm long, initially densely white waxy and white-gray setose below nodes, glabrescent, nearly solid</td><td rowspan="1" colspan="1">25–35 cm long, initially sparsely white powdery; hollow, wall 1.5–2 mm thick</td><td rowspan="1" colspan="1">9.5–18.2 cm long, white or black powdery below nodes, wall 2–3 mm thick, cavity filled with lamellate pith</td></tr><tr><td rowspan="1" colspan="1">Branch complement</td><td rowspan="1" colspan="1">8–10</td><td rowspan="1" colspan="1">4–13</td><td rowspan="1" colspan="1">5–10</td><td rowspan="1" colspan="1">3–8(15)</td></tr><tr><td rowspan="1" colspan="1">Sheath scar</td><td rowspan="1" colspan="1">Prominent, initially yellow setose, with persistent remains of sheath base</td><td rowspan="1" colspan="1">Very prominent, woody</td><td rowspan="1" colspan="1">Prominent</td><td rowspan="1" colspan="1">Weakly prominent</td></tr><tr><td rowspan="1" colspan="1">Culm sheath</td><td rowspan="1" colspan="1">Persistent or tardily deciduous, yellow setose and densely at base, readily deciduous, longitudinal ribs prominent, margins yellow ciliolate, apex asymmetrical</td><td rowspan="1" colspan="1">Gradually deciduous to<break/> persistent, very sparsely appressed light yellow setulose, upper margins yellow-‐brown ciliolate initially, longitudinal ribs conspicuous, apex asymmetrical</td><td rowspan="1" colspan="1">Gradually deciduous, abaxially slightly gray-brown setulose, margins brown ciliolate or not</td><td rowspan="1" colspan="1">Glabrous, margins densely ciliolate, apex slightly white powdery</td></tr><tr><td rowspan="1" colspan="1">Culm sheath oral setae</td><td rowspan="1" colspan="1">Absent or 1–2, 2 mm long</td><td rowspan="1" colspan="1">Absent</td><td rowspan="1" colspan="1">Readily deciduous</td><td rowspan="1" colspan="1">Absent or 1–3</td></tr><tr><td rowspan="1" colspan="1">Culm sheath ligule</td><td rowspan="1" colspan="1">Concave or truncate, ca. 1 mm</td><td rowspan="1" colspan="1">Convex or truncate, 1–1.5 mm, glabrous</td><td rowspan="1" colspan="1">Truncate, ca. 1 mm</td><td rowspan="1" colspan="1">Truncate, ca. 1 mm</td></tr><tr><td rowspan="1" colspan="1">Culm sheath blade</td><td rowspan="1" colspan="1">Erect or reflexed, triangular or linear-lanceolate</td><td rowspan="1" colspan="1">Reflexed, readily deciduous, triangular to linear-lanceolate</td><td rowspan="1" colspan="1">Readily deciduous, reflexed, rarely erect, linear-lanceolate</td><td rowspan="1" colspan="1">Erect, triangular-conical, glabrous</td></tr><tr><td rowspan="1" colspan="1">Leaf number of the ultimate branch</td><td rowspan="1" colspan="1">4–6</td><td rowspan="1" colspan="1">1–4</td><td rowspan="1" colspan="1">1–3</td><td rowspan="1" colspan="1">2–4</td></tr><tr><td rowspan="1" colspan="1">Leaf sheath</td><td rowspan="1" colspan="1">3–4 cm long, glabrous</td><td rowspan="1" colspan="1">1.5–2 cm long, glabrous</td><td rowspan="1" colspan="1">3–4 cm, glabrous</td><td rowspan="1" colspan="1">Glabrous or with white pubescent margins</td></tr><tr><td rowspan="1" colspan="1">Leaf oral setae</td><td rowspan="1" colspan="1">Absent</td><td rowspan="1" colspan="1">Absent or sometimes few</td><td rowspan="1" colspan="1">Absent</td><td rowspan="1" colspan="1">2–6, 2–4 mm long, yellow-brown or gray</td></tr><tr><td rowspan="1" colspan="1">Leaf ligule</td><td rowspan="1" colspan="1">Truncate, ca. 1 mm</td><td rowspan="1" colspan="1">Inclined- truncate, ca. 0.4 mm</td><td rowspan="1" colspan="1">Truncate, glabrous</td><td rowspan="1" colspan="1">Truncate, ca. 1 mm</td></tr><tr><td rowspan="1" colspan="1">Petiole</td><td rowspan="1" colspan="1">1–3 mm long</td><td rowspan="1" colspan="1">1 mm long</td><td rowspan="1" colspan="1">1 mm long</td><td rowspan="1" colspan="1">Sparely gray-white pubescent</td></tr><tr><td rowspan="1" colspan="1">Leaf blade</td><td rowspan="1" colspan="1">4–9 × 0.7–1.4 cm, glabrous, secondary veins 2–3 pairs</td><td rowspan="1" colspan="1">2.3–5.2 × 0.45–0.7 cm, glabrous, secondary veins 2 or 3 pairs</td><td rowspan="1" colspan="1">5–8.5 × 0.4–0.6 cm, glabrous, secondary veins 2 pairs</td><td rowspan="1" colspan="1">1.3–6.5 × 0.4–0.6 cm, glabrous or abaxially white-gray pubescent, secondary veins 2- or 3 paired</td></tr><tr><td rowspan="1" colspan="1">Habitat</td><td rowspan="1" colspan="1">Along the stream or under the evergreen broadleaved forest at the altitude of 2600–2800 m, northwest, Yunnan.</td><td rowspan="1" colspan="1">On the shady slope of barren hills at 3100–3700 m, west Yunnan.</td><td rowspan="1" colspan="1">Under the <italic><tp:taxon-name><tp:taxon-name-part taxon-name-part-type="genus" reg="Pinus">Pinus</tp:taxon-name-part></tp:taxon-name></italic> or broadleaved forest, 2500–3000 m, Zayu, Xizang (Tibet).</td><td rowspan="1" colspan="1">Unknown, Yunnan</td></tr></tbody></table></table-wrap><fig id="F2" position="float" orientation="portrait"><object-id xmlns:xlink="http://www.w3.org/1999/xlink" content-type="doi" xlink:type="simple">10.3897/phytokeys.170.58780.figure2</object-id><object-id xmlns:xlink="http://www.w3.org/1999/xlink" content-type="arpha" xlink:type="simple">478E2243-AED4-55D0-B781-729D8B63F887</object-id><label>Figure 2.</label><caption><p><italic><tp:taxon-name><tp:taxon-name-part taxon-name-part-type="genus" reg="Fargesia">Fargesia</tp:taxon-name-part> <tp:taxon-name-part taxon-name-part-type="species" reg="viridis">viridis</tp:taxon-name-part></tp:taxon-name></italic> D.Z. Li &amp; X.Y. Ye <bold>A</bold> branchlet <bold>B</bold> rhizome <bold>C</bold> node, showing branches and sheath scar with setose <bold>D</bold> yong culm with culm sheathes <bold>E, F</bold> culm leaves showing sheath and densely setose at base <bold>G</bold> culm buds.</p></caption><graphic xmlns:xlink="http://www.w3.org/1999/xlink" xlink:href="phytokeys-170-025-g002.jpg" position="float" orientation="portrait" xlink:type="simple" id="oo_485355.jpg"><uri content-type="original_file" xlink:type="simple">https://binary.pensoft.net/fig/485355</uri></graphic></fig></tp:treatment-sec></tp:taxon-treatment>
