# Supplementary material for: Two new species of Fargesia (Poaceae, Bambusoideae) from southwestern China
Source: PhytoKeys. 2020 Dec 10;170:25–37. doi: 10.3897/phytokeys.170.58780 (PMC7746660; doi:10.3897/phytokeys.170.58780)
Supplement: XML Treatment for Fargesia purpurea [file phytokeys.170.58780-treatment2.xml]

<!DOCTYPE tp:taxon-treatment
  PUBLIC "-//TaxonX//DTD Taxonomic Treatment Publishing DTD v0 20100105//EN" "tax-treatment-NSO.dtd">
<tp:taxon-treatment xmlns:tp="http://www.plazi.org/taxpub"><tp:treatment-meta><kwd-group><label>Taxon classification</label><kwd><named-content xmlns:xlink="http://www.w3.org/1999/xlink" content-type="kingdom">Plantae</named-content></kwd><kwd><named-content xmlns:xlink="http://www.w3.org/1999/xlink" content-type="order">Poales</named-content></kwd><kwd><named-content xmlns:xlink="http://www.w3.org/1999/xlink" content-type="family">Poaceae</named-content></kwd></kwd-group><mixed-citation publication-type="journal"><person-group><name><surname>Ye</surname><given-names>Xia-Ying</given-names></name><name><surname>Zhang</surname><given-names>Yu-Xiao</given-names></name><name><surname>Li</surname><given-names>De-Zhu</given-names></name></person-group><article-title>Two new species of <italic><tp:taxon-name><tp:taxon-name-part taxon-name-part-type="genus" reg="Fargesia">Fargesia</tp:taxon-name-part></tp:taxon-name></italic> (<tp:taxon-name><tp:taxon-name-part taxon-name-part-type="family">Poaceae</tp:taxon-name-part></tp:taxon-name>, <tp:taxon-name><tp:taxon-name-part taxon-name-part-type="subfamily">Bambusoideae</tp:taxon-name-part></tp:taxon-name>) from southwestern China</article-title><source>PhytoKeys</source><day>10</day><month>12</month><year>2020</year><volume>170</volume><fpage>25</fpage><lpage>37</lpage><pub-id pub-id-type="doi">10.3897/phytokeys.170.58780</pub-id></mixed-citation></tp:treatment-meta><tp:nomenclature><tp:taxon-name><object-id xmlns:xlink="http://www.w3.org/1999/xlink" content-type="arpha" xlink:type="simple">3D7049F6-1572-5E5E-AC13-AB1CB9CAC1FB</object-id>
            <tp:taxon-name-part taxon-name-part-type="genus" reg="Fargesia">Fargesia</tp:taxon-name-part>
            <tp:taxon-name-part taxon-name-part-type="species" reg="purpurea">purpurea</tp:taxon-name-part>
            <object-id xmlns:xlink="http://www.w3.org/1999/xlink" content-type="ipni" xlink:type="simple">urn:lsid:ipni.org:names:77213335-1</object-id>
          </tp:taxon-name><tp:taxon-authority>D.Z. Li &amp; X.Y. Ye</tp:taxon-authority><tp:taxon-status xmlns:xlink="http://www.w3.org/1999/xlink" xlink:type="simple">sp. nov.</tp:taxon-status><xref ref-type="fig" rid="F3">Figs 3</xref><xref ref-type="fig" rid="F4">, 4</xref><xref ref-type="fig" rid="F5">, 5</xref></tp:nomenclature><tp:treatment-sec sec-type="diagnosis" id="SECID0E4QAE"><title>Diagnosis.</title><p><italic><tp:taxon-name><tp:taxon-name-part taxon-name-part-type="genus" reg="Fargesia">Fargesia</tp:taxon-name-part> <tp:taxon-name-part taxon-name-part-type="species" reg="purpurea">purpurea</tp:taxon-name-part></tp:taxon-name></italic> D.Z. Li &amp; X.Y. Ye resembles <italic><tp:taxon-name><tp:taxon-name-part taxon-name-part-type="genus" reg="Fargesia">F.</tp:taxon-name-part> <tp:taxon-name-part taxon-name-part-type="species" reg="pauciflora">pauciflora</tp:taxon-name-part></tp:taxon-name></italic> (Keng) Yi and <italic><tp:taxon-name><tp:taxon-name-part taxon-name-part-type="genus" reg="Fargesia">F.</tp:taxon-name-part> <tp:taxon-name-part taxon-name-part-type="species" reg="brevistipedis">brevistipedis</tp:taxon-name-part></tp:taxon-name></italic> Yi, but can be distinguished from the former by thinner and taller culms, a ring of 4–5 mm tall brown setae below nodes, glabrous sheath scar, fewer branches and more leaf number, from the latter by a ring of 4–5 mm tall brown setae below nodes, less branch number, glabrous sheath scar, oral setae absent and narrower leaf blade.</p></tp:treatment-sec><tp:treatment-sec sec-type="material" id="SECID0EESAE"><title>Type.</title><p>China, Xizang (Tibet), Zayu County, Xiachayu Town, bamboo mountain of new village, <named-content xmlns:xlink="http://www.w3.org/1999/xlink" content-type="dwc:verbatimCoordinates" xlink:type="simple"><named-content content-type="geo-json" specific-use="{&#34;type&#34;:&#34;Point&#34;,&#34;coordinates&#34;:[96.966389,28.520556]}" id="NCID0ENSAE" xlink:type="simple">28°31'14"N, 96°57'59"E</named-content></named-content>, 2705 m alt., 24 August 2015, <italic>X.Y.Ye &amp; X.He YXY254-1</italic> (holotype &amp; isotype: KUN!).</p></tp:treatment-sec><tp:treatment-sec sec-type="description" id="SECID0EUSAE"><title>Description.</title><p>Rhizomes pachymorph, rhizome neck 5–10 cm long, 1.2–2 cm in diameter, solid. Culms (3)4–5(6) m tall, unicaespitose, 0.5–1.4 cm in diameter; internodes terete, 30–46 cm long, white powdery and black when culms old, with a ring of 4–5 mm brown setae below nodes, longitudinal ribs prominent; wall 1–4 mm thick, cavity filled with lamellate pith; nodes with weakly prominent supra-nodal ridge; sheath scar prominent, with persistent remains of sheath base. Branches 3–7, open; buds triangular. Shoots purple, or with dark purple spots. Culm sheaths persistent, leathery, narrowly triangular, 1/3 as long as internodes, glabrous, longitudinal ribs prominent, upper margins ciliolate; auricles and oral setae absent; ligule truncate or inclined-truncate, 1–2 mm; blade reflexed, linear-lanceolate, glabrous, narrow than apex of culm sheath, readily deciduous. Foliage leaves 3–5 per ultimate branch; sheaths 2.5–4.5 cm long, glabrous, purple, margins ciliolate; auricles and oral setae absent; ligules truncate, ca. 1 mm; petiole 1–3 mm long; blades lanceolate, 5–12 × 0.5–1.4 cm, abaxially densely white pubescent, base cuneate, secondary veins 3–4 pairs, transverse veins conspicuous, margins serrate. Inflorescence unknown.</p><fig id="F3" position="float" orientation="portrait"><object-id xmlns:xlink="http://www.w3.org/1999/xlink" content-type="doi" xlink:type="simple">10.3897/phytokeys.170.58780.figure3</object-id><object-id xmlns:xlink="http://www.w3.org/1999/xlink" content-type="arpha" xlink:type="simple">CCE7F5F3-ED0E-5887-ACE7-4F63675A6FF1</object-id><label>Figure 3.</label><caption><p><italic><tp:taxon-name><tp:taxon-name-part taxon-name-part-type="genus" reg="Fargesia">Fargesia</tp:taxon-name-part> <tp:taxon-name-part taxon-name-part-type="species" reg="purpurea">purpurea</tp:taxon-name-part></tp:taxon-name></italic> D.Z. Li &amp; X.Y. Ye <bold>A</bold> habitat <bold>B</bold> young and densely white powdery culm with purple culm sheath <bold>C</bold> individual <bold>D</bold> rhizome.</p></caption><graphic xmlns:xlink="http://www.w3.org/1999/xlink" xlink:href="phytokeys-170-025-g003.jpg" position="float" orientation="portrait" xlink:type="simple" id="oo_485356.jpg"><uri content-type="original_file" xlink:type="simple">https://binary.pensoft.net/fig/485356</uri></graphic></fig></tp:treatment-sec><tp:treatment-sec sec-type="phenology" id="SECID0EZTAE"><title>Phenology.</title><p>New shoots July to August.</p></tp:treatment-sec><tp:treatment-sec sec-type="etymology" id="SECID0E5TAE"><title>Etymology.</title><p>The specific epithet refers to the color of culm sheath and leaf sheath.</p></tp:treatment-sec><tp:treatment-sec sec-type="Vernacular name" id="SECID0EDUAE"><title>Vernacular name.</title><p>Zǐ Qiào Jiàn Zhú (Chinese pronunciation); 紫鞘箭竹 (Chinese name).</p></tp:treatment-sec><tp:treatment-sec sec-type="distribution" id="SECID0EIUAE"><title>Distribution and habitat.</title><p><italic><tp:taxon-name><tp:taxon-name-part taxon-name-part-type="genus" reg="Fargesia">Fargesia</tp:taxon-name-part> <tp:taxon-name-part taxon-name-part-type="species" reg="purpurea">purpurea</tp:taxon-name-part></tp:taxon-name></italic> is only known from the type locality, bamboo mountain of new village in Zayu county. It grows under the evergreen broadleaved forest at an elevation of 2700–2800 m alt.</p><fig id="F4" position="float" orientation="portrait"><object-id xmlns:xlink="http://www.w3.org/1999/xlink" content-type="doi" xlink:type="simple">10.3897/phytokeys.170.58780.figure4</object-id><object-id xmlns:xlink="http://www.w3.org/1999/xlink" content-type="arpha" xlink:type="simple">B5027EB3-6E53-587E-8C78-B107C3DFF81A</object-id><label>Figure 4.</label><caption><p><italic><tp:taxon-name><tp:taxon-name-part taxon-name-part-type="genus" reg="Fargesia">Fargesia</tp:taxon-name-part> <tp:taxon-name-part taxon-name-part-type="species" reg="purpurea">purpurea</tp:taxon-name-part></tp:taxon-name></italic> D.Z. Li &amp; X.Y. Ye <bold>A</bold> internodes, showing branches and persistent culm sheath <bold>B</bold> young culms with culm sheaths <bold>C</bold> culm bud <bold>D</bold> branches <bold>E</bold> node, showing brown setae below node <bold>F</bold> culm sheath, showing details of blade and ligule <bold>G</bold> branchlet <bold>H</bold> leaf sheath <bold>I</bold> abaxial surface of leaf, showing densely pubescence.</p></caption><graphic xmlns:xlink="http://www.w3.org/1999/xlink" xlink:href="phytokeys-170-025-g004.jpg" position="float" orientation="portrait" xlink:type="simple" id="oo_485357.jpg"><uri content-type="original_file" xlink:type="simple">https://binary.pensoft.net/fig/485357</uri></graphic></fig></tp:treatment-sec><tp:treatment-sec sec-type="material" id="SECID0EDWAE"><title>Additional specimens examined (paratype).</title><p>China, Xizang (Tibet), Zayu County, Xiachayu Town, bamboo mountain of new village, <named-content xmlns:xlink="http://www.w3.org/1999/xlink" content-type="dwc:verbatimCoordinates" xlink:type="simple"><named-content content-type="geo-json" specific-use="{&#34;type&#34;:&#34;Point&#34;,&#34;coordinates&#34;:[96.985278,28.534444]}" id="NCID0EMWAE" xlink:type="simple">28°32'04"N, 96°59'07"E</named-content></named-content>, 2724 m alt., 24 August 2015, <italic>X.Y.Ye &amp; X.He YXY254‐2</italic> (KUN!).</p></tp:treatment-sec><tp:treatment-sec sec-type="notes" id="SECID0ETWAE"><title>Notes.</title><p>Morphological comparisons between <italic><tp:taxon-name><tp:taxon-name-part taxon-name-part-type="genus" reg="Fargesia">Fargesia</tp:taxon-name-part> <tp:taxon-name-part taxon-name-part-type="species" reg="purpurea">purpurea</tp:taxon-name-part></tp:taxon-name></italic> and the related species were provided in Table <xref ref-type="table" rid="T2">2</xref>. Two species of this genus were distributed in the Zayu county, namely, <italic><tp:taxon-name><tp:taxon-name-part taxon-name-part-type="genus" reg="Fargesia">F.</tp:taxon-name-part> <tp:taxon-name-part taxon-name-part-type="species" reg="zayuensis">zayuensis</tp:taxon-name-part></tp:taxon-name></italic> Yi and <italic><tp:taxon-name><tp:taxon-name-part taxon-name-part-type="genus" reg="Fargesia">F.</tp:taxon-name-part> <tp:taxon-name-part taxon-name-part-type="species" reg="macclureana">macclureana</tp:taxon-name-part></tp:taxon-name></italic> (Bor) Stapleton, with this new species being easily distinguished from them in this region by its glabrous culm sheath and abaxially densely white pubescent leaf blade.</p><table-wrap id="T2" position="float" orientation="portrait"><label>Table 2.</label><caption><p>Morphological comparison of <italic><tp:taxon-name><tp:taxon-name-part taxon-name-part-type="genus" reg="Fargesia">Fargesia</tp:taxon-name-part> <tp:taxon-name-part taxon-name-part-type="species" reg="purpurea">purpurea</tp:taxon-name-part></tp:taxon-name></italic> and its related species.</p></caption><table id="TID0EDOAG" rules="all"><tbody><tr><th rowspan="1" colspan="1">Characters</th><th rowspan="1" colspan="1">
                    <italic><tp:taxon-name><tp:taxon-name-part taxon-name-part-type="genus" reg="Fargesia">Fargesia</tp:taxon-name-part> <tp:taxon-name-part taxon-name-part-type="species" reg="purpurea">purpurea</tp:taxon-name-part></tp:taxon-name></italic>
                  </th><th rowspan="1" colspan="1">
                    <italic><tp:taxon-name><tp:taxon-name-part taxon-name-part-type="genus" reg="Fargesia">Fargesia</tp:taxon-name-part> <tp:taxon-name-part taxon-name-part-type="species" reg="pauciflora">pauciflora</tp:taxon-name-part></tp:taxon-name></italic>
                  </th><th rowspan="1" colspan="1">
                    <italic><tp:taxon-name><tp:taxon-name-part taxon-name-part-type="genus" reg="Fargesia">Fargesia</tp:taxon-name-part> <tp:taxon-name-part taxon-name-part-type="species" reg="brevistipedis">brevistipedis</tp:taxon-name-part></tp:taxon-name></italic>
                  </th></tr><tr><td rowspan="1" colspan="1">Culm height</td><td rowspan="1" colspan="1">(3)4–5(6) m</td><td rowspan="1" colspan="1">2–4 m</td><td rowspan="1" colspan="1">4–5 m</td></tr><tr><td rowspan="1" colspan="1">Culm diameter</td><td rowspan="1" colspan="1">0.5–1.4 cm</td><td rowspan="1" colspan="1">1–3 cm</td><td rowspan="1" colspan="1">1.2–2 cm</td></tr><tr><td rowspan="1" colspan="1">Internode</td><td rowspan="1" colspan="1">30–46 cm long, longitudinal ribs prominent, densely white powdery, with a ring of 4–5 mm brown setulose; wall 1–4 mm thick</td><td rowspan="1" colspan="1">35–40 cm long, longitudinal ribs prominent, initially densely white powdery, glabrous; wall 2–3 mm thick</td><td rowspan="1" colspan="1">28‐35 (40) cm long, initially white powdery, glabrous; wall 1.5–2(3) mm thick</td></tr><tr><td rowspan="1" colspan="1">Branch complement</td><td rowspan="1" colspan="1">3–7</td><td rowspan="1" colspan="1">6–10</td><td rowspan="1" colspan="1">many</td></tr><tr><td rowspan="1" colspan="1">Sheath scar</td><td rowspan="1" colspan="1">Prominent, glabrous, with persistent remains of sheath base</td><td rowspan="1" colspan="1">Prominent, initially densely yellow-brown setose</td><td rowspan="1" colspan="1">Prominent, initially yellow-brown setose</td></tr><tr><td rowspan="1" colspan="1">Culm sheath</td><td rowspan="1" colspan="1">Persistent, glabrous, upper margins yellow-brown ciliolate initially</td><td rowspan="1" colspan="1">Persistent or gradually deciduous, glabrous or sparsely yellow-brown setose, margins brown ciliate</td><td rowspan="1" colspan="1">Persistent or gradually deciduous, glabrous or sparsely yellow-brown setose, white powdery, margins brown ciliate</td></tr><tr><td rowspan="1" colspan="1">Culm sheath ligule</td><td rowspan="1" colspan="1">Truncate or inclined-truncate, 1–2 mm</td><td rowspan="1" colspan="1">Truncate or arcuate, 1–2.5 mm</td><td rowspan="1" colspan="1">Truncate or arcuate, 1–1.5 mm</td></tr><tr><td rowspan="1" colspan="1">Culm sheath blade</td><td rowspan="1" colspan="1">Reflexed, readily deciduous,</td><td rowspan="1" colspan="1">Reflexed, linear-lanceolate, glabrous</td><td rowspan="1" colspan="1">Reflexed, linear or linear-triangular,</td></tr><tr><td rowspan="1" colspan="1">Leaf number of the ultimate branch</td><td rowspan="1" colspan="1">3–5</td><td rowspan="1" colspan="1">2 or 3</td><td rowspan="1" colspan="1">(3)5(6)</td></tr><tr><td rowspan="1" colspan="1">Leaf sheath</td><td rowspan="1" colspan="1">Purple, glabrous</td><td rowspan="1" colspan="1">Glabrous</td><td rowspan="1" colspan="1">Purple or light green, glabrous</td></tr><tr><td rowspan="1" colspan="1">Leaf oral setae</td><td rowspan="1" colspan="1">Absent</td><td rowspan="1" colspan="1">Absent</td><td rowspan="1" colspan="1">4–8, 5–6 mm long</td></tr><tr><td rowspan="1" colspan="1">Leaf ligule</td><td rowspan="1" colspan="1">Truncate, 1 mm tall</td><td rowspan="1" colspan="1">Arcuate or truncate, glabrous</td><td rowspan="1" colspan="1">0.5 mm tall</td></tr><tr><td rowspan="1" colspan="1">Petiole</td><td rowspan="1" colspan="1">1–3 mm long</td><td rowspan="1" colspan="1">Initially abaxially pubescent</td><td rowspan="1" colspan="1">Initially pubescent</td></tr><tr><td rowspan="1" colspan="1">Leaf blade</td><td rowspan="1" colspan="1">5–12 × 0.5–1.4 cm, secondary veins 3–4 pairs, abaxially densely pubescent</td><td rowspan="1" colspan="1">9–14 × 0.7–1.2 cm, secondary veins 2–4 pairs, abaxially pubescent</td><td rowspan="1" colspan="1">6.5–11.5 × 0.5–0.85 cm, secondary veins 3–4 pairs, initially abaxially gray pubescent</td></tr><tr><td rowspan="1" colspan="1">Habitat</td><td rowspan="1" colspan="1">Under the evergreen broadleaved forest at the altitude of 2700–2800 m, Zayu, Xizang (Tibet).</td><td rowspan="1" colspan="1">Under the <italic><tp:taxon-name><tp:taxon-name-part taxon-name-part-type="genus" reg="Pinus">Pinus</tp:taxon-name-part></tp:taxon-name></italic> or broadleaved forest, or under shrubs, 2000–3200 m, southwest Sichuan and northeast Yunnan.</td><td rowspan="1" colspan="1">Under shrubs at the elevation of about 1250 m, central Sichuan.</td></tr></tbody></table></table-wrap><fig id="F5" position="float" orientation="portrait"><object-id xmlns:xlink="http://www.w3.org/1999/xlink" content-type="doi" xlink:type="simple">10.3897/phytokeys.170.58780.figure5</object-id><object-id xmlns:xlink="http://www.w3.org/1999/xlink" content-type="arpha" xlink:type="simple">528FA4E9-E5BE-5CCD-B3A0-D2E17503A810</object-id><label>Figure 5.</label><caption><p><italic><tp:taxon-name><tp:taxon-name-part taxon-name-part-type="genus" reg="Fargesia">Fargesia</tp:taxon-name-part> <tp:taxon-name-part taxon-name-part-type="species" reg="purpurea">purpurea</tp:taxon-name-part></tp:taxon-name></italic> D.Z. Li &amp; X.Y. Ye <bold>A</bold> internode with branchlet <bold>B</bold> culm sheath abaxial view, showing culm leaf blade <bold>C</bold> node with branches <bold>D</bold> culm bud <bold>E</bold> yong culm with culm sheath <bold>F</bold> abaxial surface of leaf, showing densely pubescence.</p></caption><graphic xmlns:xlink="http://www.w3.org/1999/xlink" xlink:href="phytokeys-170-025-g005.jpg" position="float" orientation="portrait" xlink:type="simple" id="oo_485358.jpg"><uri content-type="original_file" xlink:type="simple">https://binary.pensoft.net/fig/485358</uri></graphic></fig></tp:treatment-sec></tp:taxon-treatment>
